# Supplementary material for: Antifouling Slippery Surface with Enhanced Stability for Marine Applications
Source: Materials (Basel). 2024 Nov 15;17(22):5598. doi: 10.3390/ma17225598 (PMC11595577; doi:10.3390/ma17225598)
Supplement: Supplementary file 1 [file materials-17-05598-s001.zip]

Archive with 3 entries (3 files):
- materials-3296267-Supplementary Materials.pdf
- Video S1.mp4
- Video S2.mp4
